# Supplementary material for: Molecular Design, Spectroscopic, DFT, Pharmacological, and Molecular Docking Studies of Novel Ruthenium(III)–Schiff Base Complex: An Inhibitor of Progression in HepG2 Cells
Source: Int J Environ Res Public Health. 2022 Oct 20;19(20):13624. doi: 10.3390/ijerph192013624 (PMC9603487; doi:10.3390/ijerph192013624)
Supplement: Supplementary file 1 [file ijerph-19-13624-s001.zip]

Archive with 1 entries (1 files):
- ijerph-1878405-supplementary.pdf
